# Supplementary material for: Alfalfa Photosynthesis Under Partial Root-Zone Drying: Diurnal Patterns and Its Non-Stomatal Limitations
Source: Plants (Basel). 2025 May 22;14(11):1573. doi: 10.3390/plants14111573 (PMC12157153; doi:10.3390/plants14111573)
Supplement: Supplementary file 1 [file plants-14-01573-s001.zip]

Archive with 1 entries (1 files):
- plants-3635146-supplementary.pdf
